# Supplementary material for: PsAF5 functions as an essential adapter for PsPHB2-mediated mitophagy under ROS stress in Phytophthora sojae
Source: Nat Commun. 2024 Mar 4;15:1967. doi: 10.1038/s41467-024-46290-z (PMC10912746; doi:10.1038/s41467-024-46290-z)
Supplement: Supplementary file 4 — Source Data [file 41467_2024_46290_MOESM4_ESM.xlsx]

## Sheet: Fig. 1b
	WT	CK	ΔPsAF1-1/2	ΔPsAF2-1/2	ΔPsAF3-1/2	ΔPsAF4-1/2	ΔPsAF5-1/2	ΔPsAF6-1/2	ΔPsAF7-1/2	ΔPsAF8-1/2	ΔPsAF9-1/2	ΔPsAF10-1/2
Lesion lehgth (mm)	14.64	19.72	6	5.53	6.9	6.86	0.8	2.27	1.69	8.39	10.61	6.67
	12.35	9.27	9.66	16.01	9.46	5.88	0.78	10.62	2.37	33.28	4.99	1.85
	8.48	15.98	7.13	11.76	22.33	11.04	0.04	6.01	2.52	16.18	12.53	6.7
	17.45	18.49	9.9	21.45	12.95	2.77	1.96	21.6	6.04	28.4	8.07	14.9
	12.75	15.88	6.21	9.92	27.36	12.81	0.39	5.52	4.49	24.2	18.27	10.11
	30.83	18.87	6.94	11.64	10.96	4.87	1.24	0.8	1.48	35.71	3.76	14.31
	10	5.39	7.03	12.23	20.31	9.24	0.97	9.69	1.48	33.19	12.53	3.33
	7.06	5.9	7.87	6.08	23.95	5.56	0.03	19.29	2.7	8	4.98	8.33
	9	7.55	6.92	8.7	10.08	13.35	2.25	6.48	4.33	10.19	6.2	3.65
	8.4	26.11	9.89	9.6	11.07	13.63	0.1	8.88	6.58	15.88	15.01	8.04
	7.63	23.16	4.07	14.33	10.12	18.24	0.62	0.99	4.57	14.59	13.72	14.28
	15.37	6.25	9.04	8.69	9.82	18.46	1.23	14.36	1.7	6.77	12.23	6.4
	8.09	25.92	5.64	14.67	19.12	9.72	3.39	8.94	4.07	34.61	4.16	10.84
	20.59	24.9	11	11.66	28.51	16.69	4.15	7.32	2.47	14.78	9.18	10.78
	6.88	13.28	11.47	15.79	7.86	7.97	5.06	13.82	5.77	24.5	13.06	7.12
	10.98	12.22	7.02	11.08	10.36	11.84	2.87	4.29	3.09	8.72	3.04	5.73
	17.33	7.52	6.95	12.2	7.9	8.87	4.89	4.84	5.66	29.6	11.45	2.54
	23.16	9.04	15.33	8.05	13.74	9.51	1.18	3.47	7.22	33.22	0.85	5.47
	8.61	19.29	10.17	7.11	16.13	11.53	1.58	12.55	7.24	10.42	1.81	4.61
	23.81	8.93	5.83	13.08	11.01	8.67	4.31	18.39	4.72	10.95	4.88	2.46
	9.33	10.08	6.09	10.19	9.77	7.68	4.91	8.52	4.72	10.12	3.6	6.91
	10.33	6.95	4.82	9.39	13.07	3.47	4.69	5.12	6.8	11.29	1.78	8.79
	15	5.87	9.56	13.77	9.94	15.7	1.88	6.76	6.29	17.72	8.21	10.87
	19.66	26.53	9.15	13.65	9.68	11.27	3.24	8.87	2.95	7.05	2.6	4.65
P value (compare with WT)		>0.9999	0.003	0.5991	0.9995	0.1254	<0.0001	0.051	<0.0001	0.0245	0.0015	0.0003

## Sheet: Fig. 1d
	WT	ΔPsAF5-1	ΔPsAF5-3	ΔPsAF5-C	ANK	FYVE
	-2.83	21.57	24.62	1.97	40.47	30.07
	-2.98	18.92	23.87	0.82	40.1	28.53
	-4.77	25.43	34.26	-0.27	32.32	29.3
	-1.1	24.57	30.89	0.76	29.21	26.94
	-0.23	36.96	26.16	7.61	19.44	37.17
	-0.14	32.1	25.11	3.51	21.3	33.42
	-1.08	24.95	30.91	3.89	29.34	32.73
	-2.33	23.71	30.4	3.09	32.62	34.83
	2.82	28.32	32.85	4.71	37.45	29.44
	-0.28	27.91	35.79	7.87	43.78	30.17
	9.27	31.74	27.25	0.42	42.85	42.35
	6.81	32.73	28.97	2.72	37.22	37.27
P value (compare with WT)		<0.0001	<0.0001	0.5044	<0.0001	<0.0001

## Sheet: Fig. 1f
	WT	ΔPsAF5-1	ΔPsAF5-2	ΔPsAF5-3	PsAF5-C
Mock	8.04	2.92	1.12	0.48	30.75
	18.99	2.14	1.93	0	13.87
	9.99	2.22	2.53	0	13.42
	14.25	2.36	2.53	0.24	25.95
	7.65	0.75	3.1	0.06	23.48
	42.95	1.9	2.24	0.18	36.46
	19.98	0.5	2.56	0.3	2.87
	8.21	1.36	0.94	1.92	7.58
	2.66	2.17	0	0.2	25.07
	42.42	1.6	0.5	0.44	8.16
	44.96	1.18	5.16	0	5.75
	15.38	2.18	1.06	0.13	22.31
	13.46	1.46	2.12	0.4	40.58
	4.01	0.06	1.39	0.21	4.93
	1.78	1.08	1.57	0.39	37.92
	6.91	0.05	0	0.71	34.97
P value (compare with WT)		<0.0001	<0.0001	<0.0001	0.2132
DPI	10.05	9.66	5.34	4.5	6.61
	9.55	5.51	4.74	10.57	4.33
	9.54	7.8	5.4	7.37	9.79
	5.22	6.14	4.36	12.32	5.43
	15.69	5.78	5.03	9.35	8.57
	14.92	5.78	7.55	19.19	15.41
	11.3	5.06	5.8	10.74	15.38
	11.3	3.54	7.26	10.23	13.36
	9.32	5.35	9.59	6.93	5.56
	5.78	4.63	5.41	8.13	6.75
	17.45	19.58	4.23	6.34	10
	11.47	8.14	10.25	20.82	16.38
	11.58	6.82	7.88	4.18	13.3
	13.45	11.25	6.83	4.18	10.57
	14.81	6.95	9.74	5.76	17.98
	4.37	10.1	8.45	17.95	9.04
P value (compare with WT)		0.2049	0.0679	0.9586	0.9986

## Sheet: Fig. 1g
	WT	ΔPsAF5-1	ΔPsAF5-2	ΔPsAF5-3	PsAF5-C
Mock	0.04043	0.000185644	0.00074106	0.000273	0.0563859
	0.0436668	0.000201924	0.000490747	0.000282	0.0419899
	0.0406031	0.000237507	0.000531856	0.000288	0.0491366
P value (compare with WT)		<0.0001	<0.0001	<0.0001	0.0576
DPI	0.0233047	0.027053	0.0100242	0.014631	0.0312718
	0.0207949	0.020154	0.0140931	0.017832	0.0281833
	0.0195168	0.024012	0.01331	0.017807	0.041252
P value (compare with WT)		0.8228	0.0534	0.4406	0.0079

## Sheet: Fig. 2b
Time (min)	0	5	10	20	40
WT	0.443	1.191	1.292	1.352	1.193
	0.515	1.251	1.232	1.246	1.038
	0.496	1.097	1.109	1.169	1.13
ΔPsAF5-3	0.262	0.524	0.751	0.97	0.848
	0.312	0.525	0.717	0.739	0.795
	0.401	0.574	0.679	0.763	0.936

## Sheet: Fig. 2h
	WT	AIM1	AIM2	AIM3	AIM4	ANK	FYVE
Unacidified colocalizaion	0	1.72	0	0	0	0	2.7
	4.76	4.41	12.5	15.15	0	0	0
	1.85	0	11.01	0	0	1.02	0
Acidic structure	89.66	8.62	92.05	75	71.43	59.65	44.59
	52.38	13.24	44.44	72.73	55.07	57.38	69.23
	68.52	6.67	63.3	39.29	90.2	76.53	67.82
Acidic structure (ATG8 dissociation)	3.45	25.86	5.68	19.44	25.71	33.33	39.19
	30.95	14.71	16.67	6.06	18.84	21.31	13.85
	14.81	6.67	8.26	33.93	3.92	11.22	24.14
Only PsAF5	0	55.17	0	0	2.86	1.75	0
	0	66.18	13.89	3.03	0	0	0
	1.85	86.67	10.09	0	0	0	0
Only PsATG8	6.9	8.62	2.27	5.56	0	5.26	13.51
	11.9	1.47	12.5	3.03	26.09	21.31	16.92
	12.96	0	7.34	26.79	5.88	11.22	8.05

## Sheet: Fig. 3h
	Cyto.	Cyto.	Mito.	Mito.
H2O2	-	+	-	+
	2.82958	1.04423	0.092779	1.23701
	2.67211	0.949738	0.115122	1.28786
	2.77538	1.00603	0.137348	1.27891
P value (compare with H2O2-)		<0.0001		<0.0001

## Sheet: Fig. 4d-k
4d	Mock	H2O2		4e	Mock	H2O2		4f	Mock	H2O2		4g	Mock	H2O2
	0.946501	0.719336			1.00703	1.77219			0.96431	1.19453			0.886178	1.66511
	1.12379	0.822368			0.937673	1.44944			1.05241	1.20168			1.04733	0.919758
	0.940141	0.784028			1.05903	1.34654			0.985368	1.03487			1.07745	1.01289
P value (compare with Mock)		0.0275		P value (compare with Mock)		0.0172		P value (compare with Mock)		0.0776		P value (compare with Mock)		0.464
4h	Mock	pyraclostrobin	ametoctradin					4i	Mock	pyraclostrobin	ametoctradin
	0.660258	0.406217	0.218634						0.985562	0.756029	0.851417
	1.1762	0.575633	0.41088						1.22071	0.772874	0.674635
	1.28767	0.356857	0.171318						0.831199	0.858056	0.391535
P value (compare with Mock)		0.0269	0.0084					P value (compare with Mock)		0.302	0.0735
4j	WT	ΔPsAF5-1	ΔPsAF5-2	ΔPsAF5-3				4k	WT	ΔPsAF5-1	ΔPsAF5-2	ΔPsAF5-3
	32.93	50.94	57.84	55.98					42.59	62.88	62.29	68.73
	33.78	52.7	57.13	54.07					43.44	61.95	62.85	68.71
	31.03	56.04	55.52	59.21					41.48	66.31	67.34	64.53
P value (compare with WT)		<0.0001	<0.0001	<0.0001				P value (compare with WT)		<0.0001	<0.0001	<0.0001

## Sheet: Fig. 5f
		WT	P value (compare with WT)	ΔPsAF5-3	P value (compare with WT)	C-Flag-PsAF5	P value (compare with WT)
	Mock	8.3333		7.6923		45.8333
		11.1111		15		43.4783
		12.5		22.5		25
	H2O2	77.2727	<0.0001	14.2857	0.9365	68.5714	0.0071
		80		16.129		68.75
		83.3333		18.1818		92.8571
	Pyraclostrobin	86.6667	<0.0001	5.8824	0.1107	91.6667	0.0012
		77.7778		9.0909		94.4444
		92.3077		4.7619		92.1569

## Sheet: Fig. 7d
	Cyto.				Mito.
	ΔPsAF5-3		WT		ΔPsAF5-3		WT
H2O2	-	+	-	+	-	+	-	+
	0.353371	0.658242	0.30236	0.683402	2.26068	2.90607	3.22955	5.8237
	0.306302	0.664557	0.325232	0.701552	2.15335	3.1377	3.33954	5.8688
	0.352633	0.680627	0.347924	0.672178	2.47178	3.02344	3.15083	5.79695
P value	0.5798	0.1742			0.001	<0.0001
	compare with WT				compare with WT

[truncated: 10 more sheets: Fig. 7e, Fig. 7g, Fig. 7h, S. Fig. 2c, g-j, S. Fig. 3d-j, S. Fig. 4b, c, S. Fig. 6a, b, S. Fig. 8b, d, S. Fig. 8c, S. Fig. 8e]
